# Supplementary material for: Perturbation of cytokinin and ethylene-signalling pathways explain the strong rooting phenotype exhibited by Arabidopsis expressing the Schizosaccharomyces pombe mitotic inducer, cdc25
Source: BMC Plant Biol. 2012 Mar 27;12:45. doi: 10.1186/1471-2229-12-45 (PMC3362767; doi:10.1186/1471-2229-12-45)
Supplement: Additional file 4 — Table showing genes up-or down-regulated by 2-fold or more (Spcdc25/WT). [file 1471-2229-12-45-S4.XLS]

## Sheet: up-regulated
genes up-regulated by 2-fold or more (Spcdc25/WT)
ratio	t-test P-value	Common Genbank Map
18.0346	0.000984277	catma1a29810$at1g31580$expressed protein
14.4137	0.00107764	catma2a23850$at2g25510$expressed protein
9.65636	0.0164113	catma1a66190$at1g76960$expressed protein
6.96352	6.84191e-05	catma5a18670$at5g20230$plastocyanin-like domain-containing protein
5.93238	0.00706253	catma5a08485$at5g09660$malate dehydrogenase glyoxysomal
5.25087	0.000813423	catma3a13480$at3g14210$myrosinase-associated protein putative
4.80073	0.0293564	catma2a04205$at2g05380$glycine-rich protein (grp3s)possibly not specific
4.74059	0.000180235	catma2a04295$at2g05520$glycine-rich protein (grp)
4.32705	0.00953441	catma1a22190$at1g23130$bet v i allergen family protein
3.50044	0.0070051	catma3a48770$at3g55800$sedoheptulose-17-bisphosphatase chloroplast / sedoheptulose-bisphosphatase
3.43337	0.0141641	catma5a61440$at5g66055$ankyrin repeat protein / akrp (akr)
3.37027	0.0251134	catma2a37270$at2g39030$gcn5-related n-acetyltransferase (gnat) family protein
3.1654	0.00373312	catma2a28010$at2g29630$thiamine biosynthesis family protein / thic family protein
3.13466	0.0376209	catma5a32660$at5g37360$expressed protein
3.13434	0.0235496	catma5a62820$at5g67370$expressed protein
2.95481	0.0134249	catma5a63030$at5g67580$myb family transcription factor
2.93345	0.0344681	catma5a34820$at5g39210$expressed protein
2.92857	0.0494633	catma4a29610$at4g27990$yggt family protein
2.89193	0.0188783	catma1a06190$at1g07135$glycine-rich protein
2.83067	0.00232735	catma2a37250$at2g39010$aquaporin putative
2.82559	0.00347054	catma3a02410$at3g03480$transferase family protein
2.81436	0.000316791	catma1a68600$at1g79520$cation efflux family protein
2.79963	0.0257649	catma3a39230$at3g46220$expressed protein
2.7597	0.0123008	catma1a58250$at1g68850$peroxidase putative
2.75107	0.000240801	catma1a60040$at1g70760$inorganic carbon transport protein-related
2.72249	0.0294301	catma1a57970$at1g68585$expressed protein
2.69378	0.00880687	catma5a03070$at5g03880$expressed proteinno primary pcr product
2.68034	0.00743122	catma2a11975$at2g13360$serine-glyoxylate aminotransferase-related
2.67569	0.0151117	catma2a20020$at2g21330$fructose-bisphosphate aldolase putative
2.64839	0.00197137	catma1a11060$at1g12010$1-aminocyclopropane-1-carboxylate oxidase putative / acc oxidase putative
2.645	0.00865126	catma3a41730$at3g48740$nodulin mtn3 family protein
2.64172	0.0156931	catma2a24825$at2g26500$cytochrome b6f complex subunit (petm) putative
2.63873	0.037701	catma5a47040$at5g51110$expressed protein
2.63521	0.00336484	catma1a45860$at1g54790$gdsl-motif lipase/hydrolase family protein
2.60055	0.0186302	catma1a57290$at1g67865$expressed protein
2.56656	0.0155006	catma1a60110$at1g70830$bet v i allergen family protein
2.56497	0.00435761	catma1a60820$at1g71500$rieske (2fe-2s) domain-containing protein
2.5622	0.00864344	catma5a57190$at5g61590$ap2 domain-containing transcription factor family protein
2.54414	0.0031946	catma1a14520$at1g15490$hydrolase alpha/beta fold family protein
2.53352	0.050043	catma1a03620$at1g04800$glycine-rich protein
2.51597	0.0040424	catma3a13700$at3g14420$(s)-2-hydroxy-acid oxidase peroxisomal putative / glycolate oxidase putative / short chain alpha-hydroxy acid oxidase putative
2.44984	0.014019	catma5a34050$at5g38520$hydrolase alpha/beta fold family protein
2.43945	0.00163362	catma4a34220$at4g32480$expressed protein
2.43265	0.00597805	catma2a02230$at2g03310$expressed protein
2.42421	0.0316869	catma2a37740$at2g39470$photosystem ii reaction center psbp family protein
2.41546	0.0234736	catma4a15650$at4g15110$cytochrome p450 97b3 putative (cyp97b3)
2.41242	0.0176029	catma3a39040$at3g46040$40s ribosomal protein s15a (rps15ad)
2.40307	0.0144428	catma4a28100$at4g26530$fructose-bisphosphate aldolase putative
2.40112	0.0308876	catma5a58760$at5g63160$speckle-type poz protein-relatedno primary pcr product
2.3944	0.0112071	catma2a46060$at2g47630$esterase/lipase/thioesterase family protein
2.38226	0.00648822	catma5a53790$at5g58020$expressed protein
2.3457	0.000608865	catma5a55565$at5g59780$myb family transcription factor (myb59)
2.33412	0.00219329	catma5a14706$at5g16400$thioredoxin putative
2.28514	0.0134073	catma2a39435$at2g41090$calmodulin-like calcium-binding protein 22 kda (cabp-22)possibly not specific
2.26414	0.00325628	catma4a05840$at4g05180$oxygen-evolving enhancer protein 3 chloroplast putative (psbq2)
2.25729	0.0357084	catma1a61250$at1g72030$gcn5-related n-acetyltransferase (gnat) family protein
2.23973	0.00889409	catma2a16360$at2g17695$expressed protein
2.21456	0.00679383	catma4a18635$at4g17600$lil3 proteinpossibly not specific
2.19562	0.026551	catma4a32330$at4g30720$expressed protein
2.19261	0.0196243	catma4a31560$at4g29905 (gene only)$expressed protein
2.1909	0.0127187	catma4a32430$at4g30820$cyclin-dependent kinase-activating kinase assembly factor-related / cdk-activating kinase assembly factor-related
2.18658	0.0282004	catma2a43580$at2g45180$protease inhibitor/seed storage/lipid transfer protein (ltp) family protein
2.18452	0.00070236	catma5a18470$at5g20030$agenet domain-containing protein
2.17751	0.026377	catma1a25040$at1g26820$ribonuclease 3 (rns3)
2.16153	0.00630166	catma5a52410$at5g56600$profilin 5 (pro5) (prf3)
2.15081	0.0428718	catma4a30435$at4g28750$photosystem i reaction center subunit iv chloroplast putative / psi-e putative (psae1)
2.14269	0.0188381	catma5a50740$at5g54930$at hook motif-containing proteinno primary pcr product
2.12014	0.0278881	catma5a38350$at5g42580$cytochrome p450 family protein
2.10756	0.0229928	catma4a26820$at4g25130$peptide methionine sulfoxide reductase putative
2.10392	0.0366573	catma1a18620$at1g19600$pfkb-type carbohydrate kinase family proteinno primary pcr product
2.10282	0.0362099	catma1a39330$at1g48260$cbl-interacting protein kinase 17 (cipk17)
2.08981	0.0447071	catma5a49340$at5g53450$protein kinase family protein
2.0716	0.0349031	catma1a10650$at1g11655$expressed protein
2.07065	0.0370719	catma1a09950$at1g11080$serine carboxypeptidase s10 family protein
2.06354	0.0363588	catma3a43500$at3g50430$expressed protein
2.05103	0.0493133	catma5a47570$at5g51640$leaf senescence protein-related (yls7 )
2.04957	0.00392783	catma5a14150$at5g15880$expressed protein
2.04655	0.0010644	catma2a25680$at2g27290$expressed protein
2.04227	0.0397544	catma1a58525$at1g69220$serine/threonine protein kinase putative
2.03769	0.00569714	catma3a24000$at3g24070$zinc knuckle (cchc-type) family protein
2.03695	0.0420782	catma1a07320$at1g08320$bzip family transcription factor
2.03037	0.0201355	catma1a13890$at1g14860$mutt/nudix family protein
1.97632	0.00880063	catma2a28820$at2g30570$photosystem ii reaction center w (psbw) protein-related
1.97215	0.0127131	catma2a27205$at2g28800$chloroplast membrane protein (albino3)
1.96759	0.000437683	catma5a39300$at5g43430$electron transfer flavoprotein beta subunit family protein
1.96639	0.0110767	catma1a18195$at1g19150$chlorophyll a-b binding protein putative / lhci type ii putative
1.95979	0.00420375	catma3a49950$at3g56970$basic helix-loop-helix (bhlh) family proteinpossibly not specific

## Sheet: down-regulated
genes down-regulated by 2-fold or more (Spcdc25/WT)
ratio	t-test P-value	Common Genbank Map
0.549142	0.00578999	catma2b19700$at2g21050$amino acid permease putative
0.548957	0.00223295	catma2a25000$at2g26680$expressed protein
0.547392	0.000553104	catma4a25520$at4g23690$disease resistance-responsive family protein / dirigent family protein
0.547303	0.0121534	catma3a14780$at3g15357$expressed protein
0.54719	0.0346496	catma2a21850$at2g23350$polyadenylate-binding protein putative / pabp putative
0.547145	0.0255912	catma3a02010$at3g03110$exportin 1 putativeno primary pcr product
0.546022	0.0147532	catma5a01570$at5g02490$heat shock cognate 70 kda protein 2 (hsc70-2) (hsp70-2)
0.543709	0.0407998	catma4a38320$at4g36760$aminopeptidase p
0.541854	0.0276973	catma3a04800$no match$unknown protein
0.541755	0.0358174	catma3a00310$no match$unknown protein
0.540049	0.0288446	catma5a48390$at5g52520$trna synthetase class ii (g h p and s) family protein
0.536448	0.0240924	catma2b24030$at2g25650$dna-binding storekeeper protein-related
0.532878	0.042166	catma2a25570$at2g27200$gtp-binding family proteinnot specific
0.527067	0.00443144	catma1a17085$at1g18080$wd-40 repeat family protein / auxin-dependent protein (arca) / guanine nucleotide-binding protein beta subunit putativepossibly not specific
0.526577	0.00249934	catma2a16130$at2g17420$thioredoxin reductase 2 / nadph-dependent thioredoxin reductase 2 (ntr2)possibly not specific
0.524604	0.0351102	catma1a06435$at1g07370$proliferating cell nuclear antigen 1 (pcna1)
0.522018	0.0385877	catma3a53150$at3g60140$glycosyl hydrolase family 1 protein
0.521853	0.0266993	catma1a63480$at1g74100$sulfotransferase family protein
0.521027	0.0350873	catma2a40560$at2g42170$actin putativenot specific
0.519233	0.00466313	catma2a27200$at2g28790$osmotin-like protein putative
0.519119	2.06541e-05	catma5a01370$at5g02310$eceriferum3 protein putative
0.517752	0.0317859	catma5a23890$at5g26220$chac-like family protein
0.515856	0.0486544	catma4a39860$at4g38350$patched family protein
0.515122	0.0100757	catma2a41490$at2g43090$aconitase c-terminal domain-containing protein
0.5117	0.0193277	catma2a00253$at2g01150$zinc finger (c3hc4-type ring finger) family protein
0.511559	0.046552	catma2a35110$at2g36850$glycosyl transferase family 48 protein
0.504967	0.00930108	catma1a40840$at1g49760$polyadenylate-binding protein putative / pabp putative
0.504819	0.0289855	catma1a07495$at1g08560$syntaxin-related protein knolle (kn) / syntaxin 111 (syp111)
0.501822	0.0108372	catma3a33376$at3g33004$pseudogene dna-directed rna polymerase beta-chain
0.499147	0.0210929	catma5a13940$at5g15680$expressed protein
0.498622	0.0223855	catma1a64830$at1g75500$nodulin mtn21 family protein
0.496412	0.02167	catma4a23280$at4g21620$glycine-rich protein
0.492495	0.0204986	catma1a60750$at1g71430$expressed protein
0.490975	0.043809	catma2a01250$at2g02170$remorin family protein
0.487032	0.00764744	catma1a07475$at1g08510$acyl-(acyl carrier protein) thioesterase / acyl-acp thioesterase / oleoyl-(acyl-carrier protein) hydrolase / s-acyl fatty acid synthase thioesterase
0.486084	0.000784489	catma3a10403$at3g11410$protein phosphatase 2c putative / pp2c putative
0.48362	0.0183964	catma2a14580$at2g15690$pentatricopeptide (ppr) repeat-containing protein
0.47904	0.0485065	catma2a39340$at2g40980$expressed protein
0.477523	0.0216139	catma1a55242$at1g65960$glutamate decarboxylase 2 (gad 2)possibly not specific
0.475847	0.0288411	catma1a24270$at1g25570$leucine-rich repeat protein-related
0.472497	0.0306979	catma2a25415$at2g27050$ethylene-insensitive3-like1 (eil1)not specific
0.466582	0.0130984	catma4a35480$at4g33720$pathogenesis-related protein putative
0.463732	0.000707536	catma1a19900$at1g20823$zinc finger (c3hc4-type ring finger) family protein
0.46056	0.00374003	catma3a05780$no match$unknown protein
0.455401	0.00328562	catma5a50955$at5g55190$ras-related gtp-binding protein (ran3)
0.446351	0.0454705	catma5a54120$at5g58370$expressed protein
0.442321	0.00207222	catma1a54180$at1g64880$ribosomal protein s5 family protein
0.441104	0.0359036	catma4a14240$at4g14030$selenium-binding protein putative
0.437034	0.000634655	catma2a41500$at2g43100$aconitase c-terminal domain-containing protein
0.433822	0.00840584	catma2a25985$at2g27550$centroradialis protein putative (cen)
0.429322	0.0465396	catma1a11040$at1g12000$pyrophosphate--fructose-6-phosphate 1-phosphotransferase beta subunit putative / pyrophosphate-dependent 6-phosphofructose-1-kinase putative
0.428179	0.0291776	catma2a44120$at2g45720$armadillo/beta-catenin repeat family protein
0.426559	0.0352799	catma5a38740$at5g42920$expressed protein
0.42482	0.0140276	catma2a40490$at2g42100$actin putativenot specific
0.414189	0.0313221	catma3a49410$at3g56430$expressed protein
0.40599	0.0374023	catma5a19500$at5g20950$glycosyl hydrolase family 3 protein
0.394764	0.0287797	catma4a11415$at4g11290$peroxidase putativeno primary pcr product
0.391239	0.0202569	catma1a25550$at1g27320$histidine kinase (ahk3)
0.386412	0.00243354	catma5a24050$at5g26360$chaperonin putative
0.377476	0.0341602	catma4a25920$at4g24190$shepherd protein (shd) / clavata formation protein putative
0.373819	0.00549081	catma3a10760$at3g11830$chaperonin putative
0.369746	0.0125026	catma2a42010$at2g43590$chitinase putativepossibly not specific
0.367661	0.0189859	catma2a26390$at2g28000$rubisco subunit binding-protein alpha subunit chloroplast / 60 kda chaperonin alpha subunit / cpn-60 alpha
0.367567	0.0378736	catma3a48170$at3g55160$expressed protein
0.36327	0.00256064	catma3a21590$at3g21720$isocitrate lyase putative
0.35578	0.000808177	catma3a55995$at3g62830$nad-dependent epimerase/dehydratase family proteinpossibly not specific
0.348648	0.0234885	catma3a05100$at3g06040$ribosomal protein l12 family protein
0.346125	0.00524113	catma4a05135$at4g04610$5'-adenylylsulfate reductase (apr1) / paps reductase homolog (prh19)
0.338728	0.0351406	catma5a39870$at5g44120$12s seed storage protein (cra1)
0.329561	0.0291294	catma1a33760$at1g35550$elongation factor tu c-terminal domain-containing protein
0.328856	0.0308585	catma2a00040$no match$unknown protein
0.326386	0.0213726	catma3a24100$at3g24180$expressed protein
0.315256	0.0131226	catma5a30260$at5g35160$endomembrane protein 70 putative
0.295889	0.0389943	catma5a16195$at5g17920$5-methyltetrahydropteroyltriglutamate--homocysteine methyltransferase / vitamin-b12-independent methionine synthase / cobalamin-independent methionine synthase (cims)
0.294002	0.0209084	catma2a24080$at2g25690$senescence-associated protein-related
0.282947	0.0287472	catma5a12805$at5g14580$polyribonucleotide nucleotidyltransferase putative
0.275438	0.0457573	catma5a06210$at5g07030$aspartyl protease family protein
0.273807	0.0189544	catma2a15285$at2g16500$arginine decarboxylase 1 (spe1) (argdc)not specific
0.267913	0.00156224	catma5a37745$at5g42020$luminal binding protein 2 (bip-2) (bp2)not specific
0.26714	0.0193637	catma5a12270$at5g14040$mitochondrial phosphate transporter
0.23771	0.000498308	catma2a23830$at2g25490$f-box family protein (fbl6)
0.226283	0.0103053	catma2a32430$at2g34300$dehydration-responsive protein-related
0.200663	0.00275708	catma5a33640$at5g38200$expressed protein
0.159546	0.00490876	catma1a39210$at1g48130$peroxiredoxin (per1) / rehydrin putative
